# Supplementary material for: Gender Differences in Emotional Responses to Cooperative and Competitive Game Play
Source: PLoS One. 2014 Jul 1;9(7):e100318. doi: 10.1371/journal.pone.0100318 (PMC4077576; doi:10.1371/journal.pone.0100318)
Supplement: Appendix S2 — In accordance with the guidelines of PLOS ONE concerning data availability, Appendix S2 contains the final SPSS files for Experiments 1 and 2. The raw data can be made available by request. (ZIP) [file pone.0100318.s002.zip]

Archive with 2 entries (2 files):
- mob2-final.sav
- PSC-final.sav
